# Supplementary material for: Modelling infectious viral diseases in swine populations: a state of the art
Source: Porcine Health Manag. 2020 Aug 20;6:22. doi: 10.1186/s40813-020-00160-4 (PMC7439688; doi:10.1186/s40813-020-00160-4)
Supplement: Supplementary file 1 — Additional file 1: Supplementary Material 1. Bibliographic Detail on records meeting the inclusion criteria: 117 articles according to their modelling structure (white: Within-host models, blue: parameter estimation, yellow: within-host model, orange: between-host model). [file 40813_2020_160_MOESM1_ESM.xlsx]

## Sheet: records
Year	Frist Author	Title	Journal	Date	author-count.@total	Keywords	Open Access Flag
2019	Andraud M.	Threat to the French Swine Industry of African Swine Fever: Surveillance, Spread, and Control Perspectives	Frontiers in Veterinary Science	2019-07-29	4	ASF | epidemiology | modeling | notifiable disease | pig	TRUE
2017	Arruda A.	Development of a stochastic agent-based model to evaluate surveillance strategies for detection of emergent porcine reproductive and respiratory syndrome strains	BMC Veterinary Research	2017-06-12	4	Porcine reproductive and respiratory syndrome control | Porcine reproductive and respiratory syndrome surveillance | Risk-based surveillance | Stochastic agent-based model | Surveillance system sensitivity	TRUE
2012	Backer J.	Vaccination against foot-and-mouth disease I: Epidemiological consequences	Preventive Veterinary Medicine	2012-11-01	4	Control strategies | FMD | Foot-and-mouth disease | Stochastic simulation model | Transmission kernel | Vaccination	FALSE
2009	Backer J.	Modelling the effectiveness and risks of vaccination strategies to control classical swine fever epidemics	Journal of the Royal Society Interface	2009-10-06	4	Classical swine fever | Emergency vaccination | Epidemiology | Marker vaccine | Spatial transmission | Stochastic model	TRUE
2013	Backer J.	The potential of antiviral agents to control classical swine fever: A modelling study	Antiviral Research	2013-09-01	4	Antiviral | Classical swine fever | Control strategy | Pestivirus | Stochastic simulation model	FALSE
2003	Bates T.	Description of an epidemic simulation model for use in evaluating strategies to control an outbreak of foot-and-mouth disease	American Journal of Veterinary Research	2003-02-01	3	NA	FALSE
2003	Bates T.	Results of epidemic simulation modeling to evaluate strategies to control an outbreak of foot-and-mouth disease	American Journal of Veterinary Research	2003-02-01	3	NA	FALSE
2008	Boklund A.	Simulating the spread of classical swine fever virus between a hypothetical wild-boar population and domestic pig herds in Denmark	Preventive Veterinary Medicine	2008-07-15	4	Classical swine fever | CSFV | Denmark | Economics | InterSpreadPlus | Simulation | Wild boar	FALSE
2009	Boklund A.	Comparing the epidemiological and economic effects of control strategies against classical swine fever in Denmark	Preventive Veterinary Medicine	2009-08-01	4	Biosecurity | Classical swine fever | Control strategy | CSFV | Denmark | Economics | InterSpread | Pig density | Simulation	FALSE
1997	Buijtels J.	Computer simulation to support policy making in the control of pseudorabies	Veterinary Microbiology	1997-04-01	5	Aujeszky's disease | Computer simulation Policy-making	FALSE
2017	Dórea F.	Evaluation of strategies to control a potential outbreak of foot-and-mouth disease in Sweden	Frontiers in Veterinary Science	2017-07-24	7	Foot-and-mouth disease | Outbreak control | Simulation | Spread model | Stamping out | Vaccination	TRUE
2016	Dorjee S.	One-Health Simulation Modelling: Assessment of Control Strategies Against the Spread of Influenza between Swine and Human Populations Using NAADSM	Transboundary and Emerging Diseases	2016-04-01	6	Humans | Influenza | Modelling | NAADSM | One-health | Pigs | Zoonotic diseases	FALSE
2013	Dürr S.	Evaluation of control and surveillance strategies for classical swine fever using a simulation model	Preventive Veterinary Medicine	2013-01-01	5	Classical swine fever | Control strategies | Decision-making policy | Domestic pigs | Epidemic model | Switzerland	FALSE
2013	Dürr S.	Evaluation of control and surveillance strategies for classical swine fever using a simulation model	Preventive Veterinary Medicine	2013-01-01	5	Classical swine fever | Control strategies | Decision-making policy | Domestic pigs | Epidemic model | Switzerland	FALSE
2001	Ferguson N.	The foot-and-mouth epidemic in Great Britain: Pattern of spread and impact of interventions	Science	2001-05-11	3	NA	FALSE
2014	Halasa T.	A comparison between two simulation models for spread of foot-and-mouth disease	PLoS ONE	2014-03-25	5	NA	TRUE
2016	Halasa T.	Control of African swine fever epidemics in industrialized swine populations	Veterinary Microbiology	2016-12-25	6	African swine fever | Control | Simulation model | Spread	FALSE
2016	Halasa T.	Simulating the epidemiological and economic effects of an African swine fever epidemic in industrialized swine populations	Veterinary Microbiology	2016-09-25	6	African swine fever | Between herds | Model | Simulation | Spread	FALSE
2018	Halasa T.	Modeling the effects of duration and size of the control zones on the consequences of a hypothetical African Swine fever epidemic in Denmark	Frontiers in Veterinary Science	2018-03-19	6	African swine fever | Control | Model | Simulation | Surveillance	TRUE
2013	Hayama Y.	Mathematical model of the 2010 foot-and-mouth disease epidemic in Japan and evaluation of control measures	Preventive Veterinary Medicine	2013-11-01	5	Control measures | FMD epidemic in Japan 2010 | Mathematical model | Transmission kernel	FALSE
2014	Ivorra B.	Mathematical formulation and validation of the Be-FAST model for Classical Swine Fever Virus spread between and within farms	Annals of Operations Research	2014-01-01	4	Classical Swine Fever | Epidemiological modeling | Individual-Based model | Model validation | Susceptible-Infected model	FALSE
2005	Karsten S.	Monte Carlo simulation of classical swine fever epidemics and control: I. General concepts and description of the model	Veterinary Microbiology	2005-07-01	3	Classical swine fever | Control | Simulation model | Virus spread	FALSE
2005	Karsten S.	Monte Carlo simulation of classical swine fever epidemics and control: II. Validation of the model	Veterinary Microbiology	2005-07-01	3	Classical swine fever | Fractional factorial design | Sensitivity analysis | Simulation model | Validation	FALSE
2014	Ketusing N.	Evaluation of strategies for the eradication of pseudorabies virus (Aujeszky's Disease) in commercial swine farms in Chiang-Mai and Lampoon Provinces, Thailand, using a simulation disease spread model	Transboundary and Emerging Diseases	2014-04-01	7	Eradication strategies | Pseudorabies | Simulation model	FALSE
2003	Klinkenberg D.	Quantification of the effect of control strategies on classical swine fever epidemics	Mathematical Biosciences	2003-01-01	4	Branching process | Classical swine fever | Epidemiology | Parameter estimation | Vaccination	FALSE
2005	Klinkenberg D.	The effectiveness of classical swine fever surveillance programmes in the Netherlands	Preventive Veterinary Medicine	2005-01-01	4	Classical swine fever | Economics | Epidemiology | Simulation model | Surveillance	FALSE
2019	Lee H.	Simulation of control scenarios of porcine reproductive and respiratory syndrome in Nghe An Province in Vietnam	Transboundary and Emerging Diseases	2019-11-01	6	NA	TRUE
2002	Mangen M.	Simulated effect of pig-population density on epidemic size and choice of control strategy for classical swine fever epidemics in The Netherlands	Preventive Veterinary Medicine	2002-12-18	3	Animal transport | Carrier piglets | Classical swine fever epidemics | Emergency vaccination | Pig-population density | Preventive slaughter | The Netherlands	FALSE
2012	Martínez-López B.	A novel spatial and stochastic model to evaluate the within and between farm transmission of classical swine fever virus: II Validation of the model	Veterinary Microbiology	2012-02-24	5	Classical swine fever | Sensitivity analysis | Spain | Stochastic model | Validation	FALSE
2013	Martínez-López B.	Evaluation of the risk of classical swine fever (CSF) spread from backyard pigs to other domestic pigs by using the spatial stochastic disease spread model Be-FAST: The example of Bulgaria	Veterinary Microbiology	2013-02-26	6	Backyard pigs | Bulgaria | Classical swine fever | Spatial and stochastic simulation model	FALSE
2011	Martínez-López B.	A novel spatial and stochastic model to evaluate the within- and between-farm transmission of classical swine fever virus. I. General concepts and description of the model	Veterinary Microbiology	2011-01-27	4	Classical swine fever | Decision tool | Disease spread | Simulation model | Stochastic	FALSE
2010	Martínez-López B.	A simulation model for the potential spread of foot-and-mouth disease in the Castile and Leon region of Spain	Preventive Veterinary Medicine	2010-08-01	3	Foot-and-mouth disease | Modeling | Spain | Spatial analysis	FALSE
2019	Mateus-Anzola J.	Simulation modeling of influenza transmission through backyard pig trade networks in a wildlife/livestock interface area	Tropical Animal Health and Production	2019-09-01	4	Animal movement | Epidemiology | Orthomyxoviridae | Stochastic model | Swine	FALSE
2014	McReynolds S.	Modeling the impact of vaccination control strategies on a foot and mouth disease outbreak in the Central United States	Preventive Veterinary Medicine	2014-01-01	4	Disease control | Disease eradication | Disease modeling | Foot and mouth disease	FALSE
2002	Meester R.	Modeling and real-time prediction of classical swine fever epidemics	Biometrics	2002-01-01	4	Branching process | Classical swine fever | EM algorithm | Maximum likelihood | Modeling of epidemics | Prediction of epidemics	FALSE
1994	Miller G.	Predicting the number of herds infected with pseudorabies virus in the United States.	American journal of veterinary research	1994-01-01	4	NA	FALSE
2018	Mur L.	Understanding African Swine Fever infection dynamics in Sardinia using a spatially explicit transmission model in domestic pig farms	Transboundary and Emerging Diseases	2018-02-01	8	African swine fever | between-farm-animal spatial transmission | disease spread model | endemic | epidemiology | risk factors	FALSE
1999	Nielen M.	Spatial and stochastic simulation to evaluate the impact of events and control measures on the 1997-1998 classical swine fever epidemic in The Netherlands. II. Comparison of control strategies	Preventive Veterinary Medicine	1999-12-01	5	Classical Swine Fever | Disease control | Economics | Evaluation | Netherlands | Simulation model	FALSE
2013	Nigsch A.	Stochastic spatio-temporal modelling of African swine fever spread in the European Union during the high risk period	Preventive Veterinary Medicine	2013-03-01	5	African swine fever | European Union | Live pig transport | Spread model	FALSE
2018	Probert W.J.M.	Real-time decision-making during emergency disease outbreaks	PLoS Computational Biology	2018-07-01	11	NA	TRUE
2015	Rose N.	Modelling the spread of the Porcine Epidemic Diarrhea virus in case of introduction into a densely populated area, with no prior immunity	Epidemiologie et Sante Animale	2015-01-01	4	NA	FALSE
2014	Sanson R.L.	Simulation modelling of a hypothetical introduction of foot-and-mouth disease into Alberta	Preventive Veterinary Medicine	2014-06-01	5	Foot-and-mouth disease (FMD) | Livestock traceability system | Simulation modelling | Vaccination	FALSE
2000	Srensen J.	An integrated model to predict the atmospheric spread of foot-and-mouth disease virus	Epidemiology and Infection	2000-08-29	4	NA	FALSE
2015	Thakur K.	Simulation of between-farm transmission of porcine reproductive and respiratory syndrome virus in Ontario, Canada using the North American Animal Disease Spread Model	Preventive Veterinary Medicine	2015-01-01	5	Between-farm | Infectious diseases | NAADSM | Porcine reproductive and respiratory syndrome virus | PRRS Virus | Spread model | Swine	FALSE
2015	Thakur K.	Development of a network based model to simulate the between-farm transmission of the porcine reproductive and respiratory syndrome virus	Veterinary Microbiology	2015-01-01	6	AnyLogic | Between-farm | Infectious diseases | Network model | Porcine reproductive and respiratory syndrome virus | PRRS virus | Swine	FALSE
2011	Thulke H.	The role of movement restrictions and pre-emptive destruction in the emergency control strategy against CSF outbreaks in domestic pigs	Preventive Veterinary Medicine	2011-04-01	3	CSF | Emergency control | Model simulation | Movement restriction | Pre-emptive culling | Strategy evaluation	FALSE
2008	Tildesley M.	Modelling foot-and-mouth disease: A comparison between the UK and Denmark	Preventive Veterinary Medicine	2008-06-15	2	Foot and mouth | Modelling | Spatial | Stochastic	FALSE
1998	Van Nes A.	Implications derived from a mathematical model for eradication of pseudorabies virus	Preventive Veterinary Medicine	1998-01-01	4	Aujeszky's disease virus | Eradication programs | Modelling | Pseudorabies virus | Reproduction ratio | Transmission	FALSE
2017	Wada M.	Evaluation of the Control Strategy for the 2010 Foot-and-Mouth Disease Outbreak in Japan Using Disease Simulation	Transboundary and Emerging Diseases	2017-06-01	4	disease simulation model | emergency vaccination | foot-and-mouth disease | local spread	FALSE
2009	Ward M.	Simulation of foot-and-mouth disease spread within an integrated livestock system in Texas, USA	Preventive Veterinary Medicine	2009-04-01	4	Feedlot | Foot-and-mouth disease | Simulation modeling | Texas	FALSE
2013	Allerson M.	The impact of maternally derived immunity on influenza A virus transmission in neonatal pig populations	Vaccine	2013-01-07	7	Influenza virus | Maternal immunity | Reproduction ratio | Swine | Transmission	FALSE
2014	Andraud M.	Early-life hepatitis e infection in pigs: The importance of maternally-derived antibodies	PLoS ONE	2014-08-21	4	NA	TRUE
2013	Andraud M.	Direct contact and environmental contaminations are responsible for HEV transmission in pigs	Veterinary Research	2013-10-30	8	NA	TRUE
2009	Andraud M.	Modelling the time-dependent transmission rate for porcine circovirus type 2 (PCV2) in pigs using data from serial transmission experiments	Journal of the Royal Society Interface	2009-01-06	8	Modelling | Pigs | Porcine circovirus type 2 | Transmission rate	FALSE
2008	Andraud M.	Quantification of porcine circovirus type 2 (PCV-2) within- and between-pen transmission in pigs	Veterinary Research	2008-09-01	7	Modelling | PCV-2 | Pigs | Transmission	TRUE
2017	Arruda A.G.	Estimation of time-dependent reproduction numbers for porcine reproductive and respiratory syndrome across different regions and production systems of the US	Frontiers in Veterinary Science	2017-04-05	5	Porcine reproductive and respiratory syndrome | Porcine reproductive and respiratory syndrome incidence | Space-time clusters | Surveillance | Time-dependent reproductive number	TRUE
2019	Arzt J.	Quantitative impacts of incubation phase transmission of foot-and-mouth disease virus	Scientific Reports	2019-12-01	7	NA	TRUE
2012	Backer J.	Transmission dynamics of hepatitis E virus in pigs: Estimation from field data and effect of vaccination	Epidemics	2012-06-01	5	Bayesian analysis | Hepatitis E virus | Mathematical model | MCMC sampling | Reproduction number	TRUE
2015	Barongo M.B.	Estimating the basic reproductive number (R<inf>0</inf>) for African Swine Fever Virus (ASFV) transmission between pig herds in Uganda	PLoS ONE	2015-05-04	10	NA	TRUE
1996	Bouma A.	Transmission of two pseudorabies virus strains that differ in virulence and virus excretion in groups of vaccinated pigs	American Journal of Veterinary Research	1996-01-01	3	NA	FALSE
1995	Bouma A.	Transmission of pseudorabies virus within pig populations is independent of the size of the population	Preventive Veterinary Medicine	1995-01-01	3	Epidemiology | Population size | Pseudorabies virus | Transmission	FALSE
2008	Bouwknegt M.	Estimation of hepatitis E virus transmission among pigs due to contact-exposure	Veterinary Research	2008-09-01	7	Contact-exposure | Hepatitis E virus | Pigs | Reproduction ratio | Transmission	TRUE
2016	Cador C.	Maternally-derived antibodies do not prevent transmission of swine influenza A virus between pigs	Veterinary Research	2016-08-17	10	NA	TRUE
2012	Charpin C.	Infectiousness of pigs infected by the Porcine Reproductive and Respiratory Syndrome virus (PRRSV) is time-dependent	Veterinary Research	2012-01-01	7	NA	TRUE
2013	de Carvalho Ferreira H.	Transmission rate of African swine fever virus under experimental conditions	Veterinary Microbiology	2013-08-30	6	African swine fever | Reproduction ratio | Transmission experiment | Transmission rate	FALSE
1994	De Jong M.	Experimental quantification of vaccine-induced reduction in virus transmission	Vaccine	1994-01-01	2	Aujeszky's disease virus | contact infection | Herd immunity	FALSE
2006	Eblé P.	Quantification of within- and between-pen transmission of foot-and-mouth disease virus in pigs	Veterinary Research	2006-10-17	5	Foot-and-mouth disease | Modelling | Pigs | Transmission | Transmission rate	TRUE
2019	Eblé P.	Transmission of African Swine Fever Virus via carrier (survivor) pigs does occur	Veterinary Microbiology	2019-10-01	6	African Swine Fever | Carrier | Environment | Reproduction ratio | Survivor | Transmission	TRUE
2019	Eclercy J.	A field recombinant strain derived from two type 1 porcine reproductive and respiratory syndrome virus (PRRSV-1) modified live vaccines shows increased viremia and transmission in spf pigs	Viruses	2019-03-01	10	Modified live vaccine | Persistence | PRRS virus | PRRSV-1 | Recombination | Safety | Transmission	TRUE
2016	Guinat C.	Experimental pig-to-pig transmission dynamics for African swine fever virus, Georgia 2007/1 strain	Epidemiology and Infection	2016-01-01	6	African swine fever | basic reproduction number | domestic pigs | modelling | transmission	TRUE
2018	Guinat C.	Inferring within-herd transmission parameters for African swine fever virus using mortality data from outbreaks in the Russian Federation	Transboundary and Emerging Diseases	2018-04-01	6	approximate Bayesian computation | disease control | epidemiology | modelling | mortality data | pigs	TRUE
2005	Höhle M.	Inference in disease transmission experiments by using stochastic epidemic models	Journal of the Royal Statistical Society. Series C: Applied Statistics	2005-01-01	3	Bayesian inference | Classical swine fever virus | Markov chain Monte Carlo methods | Multitype epidemic | On-farm health management	FALSE
2017	Hu B.	Bayesian inference of epidemiological parameters from transmission experiments	Scientific Reports	2017-12-01	3	NA	TRUE
2002	Klinkenberg D.	Within- and between-pen transmission of Classical Swine Fever Virus: A new method to estimate the basic reproduction ratio from transmission experiments	Epidemiology and Infection	2002-05-01	4	NA	FALSE
2017	Korennoy F.	Estimating the Basic Reproductive Number for African Swine Fever Using the Ukrainian Historical Epidemic of 1977	Transboundary and Emerging Diseases	2017-12-01	5	African swine fever | basic reproductive number | exponential initial growth | transmission rate | Ukraine	FALSE
2013	Nassuato C.	Spatial Transmission of Swine Vesicular Disease Virus in the 2006-2007 Epidemic in Lombardy	PLoS ONE	2013-05-07	6	NA	TRUE
2017	Nielsen J.	Estimation of the transmission dynamics of African swine fever virus within a swine house	Epidemiology and Infection	2017-10-01	4	African swine fever | epidemiology | maximum likelihood | modelling | transmission	TRUE
2009	Orsel K.	Foot and mouth disease virus transmission during the incubation period of the disease in piglets, lambs, calves, and dairy cows	Preventive Veterinary Medicine	2009-02-01	5	Detection | Foot and mouth disease | High-risk period | Transmission | Virus	FALSE
2011	Romagosa A.	Vaccination of influenza a virus decreases transmission rates in pigs	Veterinary Research	2011-12-01	7	NA	TRUE
2007	Satou K.	Transmission dynamics of Hepatitis E among swine: Potential impact upon human infection	BMC Veterinary Research	2007-12-01	2	NA	TRUE
1999	Stegeman A.	Quantification of the transmission of classical swine fever virus between herds during the 1997-1998 epidemic in The Netherlands	Preventive Veterinary Medicine	1999-12-01	4	Between-herds | Classical swine fever | Epidemic | Measures | Transmission	FALSE
2009	Weesendorp E.	Effect of strain and inoculation dose of classical swine fever virus on within-pen transmission	Veterinary Research	2009-11-01	4	Classical swine fever | Transmission parameter | Virus excretion | Within-pen transmission	TRUE
2009	Andraud M.	Influence of husbandry and control measures on porcine circovirus type 2 (PCV-2) dynamics within a farrow-to-finish pig farm: A modelling approach	Preventive Veterinary Medicine	2009-11-01	6	Control measures | Management | Modelling | PCV-2 | Within-herd	FALSE
2016	Arruda A.	Evaluation of control strategies for porcine reproductive and respiratory syndrome (PRRS) in swine breeding herds using a discrete event agent-based model	PLoS ONE	2016-11-01	5	NA	TRUE
2011	Backer J.	Using mortality data for early detection of Classical Swine Fever in The Netherlands	Preventive Veterinary Medicine	2011-04-01	4	Classical Swine Fever | Early detection system | Stochastic simulation model | Surveillance	FALSE
2016	Barongo M.B.	A mathematical model that simulates control options for african swine fever virus (ASFV)	PLoS ONE	2016-07-01	5	NA	TRUE
2019	Bitsouni V.	Predicting vaccine effectiveness in livestock populations: A theoretical framework applied to PRRS virus infections in pigs	PLoS ONE	2019-01-01	4	NA	TRUE
2017	Cador C.	Contribution of modelling in the study of transmission dynamics of virus in metapopulations: Application to swine influenza A viruses in pig herds	Virologie	2017-07-01	3	Epidemiological modelling | Infection dynamics | Swine influenza A viruses	FALSE
2017	Cador C.	Control of endemic swine flu persistence in farrow-to-finish pig farms: A stochastic metapopulation modeling assessment	Veterinary Research	2017-10-03	4	NA	TRUE
2016	Cador C.	Maternally derived immunity extends swine influenza A virus persistence within farrow-to-finish pig farms: Insights from a stochastic event-driven metapopulation model	PLoS ONE	2016-09-01	4	NA	TRUE
2019	Colomer M.	Improving the management procedures in farms infected with the Porcine Reproductive and Respiratory Syndrome virus using PDP models	Scientific Reports	2019-12-01	3	NA	TRUE
2015	Costard S.	Small-scale pig farmers' behavior, silent release of African swine fever virus and consequences for disease spread	Scientific Reports	2015-11-27	4	NA	TRUE
2018	Diallo A.O.	How much does direct transmission between pigs contribute to Japanese Encephalitis virus circulation? A modelling approach in Cambodia	PLoS ONE	2018-08-01	6	NA	TRUE
2018	Etbaigha F.	An SEIR model of influenza A virus infection and reinfection within a farrow-to-finish swine farm	PLoS ONE	2018-09-01	3	NA	TRUE
2010	Evans C.	A stochastic mathematical model of the within-herd transmission dynamics of porcine reproductive and respiratory syndrome virus (PRRSV): Fade-out and persistence	Preventive Veterinary Medicine	2010-03-01	4	Mathematical model | Pigs | PRRSV | Transmission dynamics	FALSE
2000	Greenhalgh D.	Subcritical endemic steady states in mathematical models for animal infections with incomplete immunity	Mathematical Biosciences	2000-05-01	3	Aujesky's disease | Backwards bifurcations | Bovine respiratory syncytial virus | SISI epidemic model | Subcritical endemic steady states	FALSE
2016	Halasa T.	Simulation of spread of African swine fever, including the effects of residues from dead animals	Frontiers in Veterinary Science	2016-02-02	5	African swine fever | ASF | Model | Simulation | Virus	TRUE
1994	Hone J.	A mathematical model of detection and dynamics of porcine transmissible gastroenteritis	Epidemiology and Infection	1994-01-01	1	NA	FALSE
2014	Jeong J.	Stochastic model of porcine reproductive and respiratory syndrome virus control strategies on a swine farm in the United States	American Journal of Veterinary Research	2014-03-01	6	NA	FALSE
2018	Kinsley A.C.	Managing complexity: Simplifying assumptions of foot-and-mouth disease models for swine	Transboundary and Emerging Diseases	2018-10-01	5	demography | foot-and-mouth disease | population structure | simulation modelling | swine | transmission	FALSE
2016	Maurice H.	The impact of compartmentalised housing on direct encephalomyocarditis virus (EMCV) transmission among pigs; insight from a model	Preventive Veterinary Medicine	2016-05-01	5	Compartmentalisation | Emcv | Encephalomyocarditis virus | Final size | Individual-based | Model alignment | Pigs | Rodent reservoir | Transmission model	FALSE
2018	Murai K.	Mathematical modeling of porcine epidemic diarrhea virus dynamics within a farrow-to-finish swine farm to investigate the effects of control measures	Preventive Veterinary Medicine	2018-01-01	7	Compartmental model | Control measure | Environment | Indirect transmission | Porcine epidemic diarrhea	FALSE
2000	Nodelijk G.	Introduction, persistence and fade-out of porcine reproductive and respiratory syndrome virus in a Dutch breeding herd: A mathematical analysis	Epidemiology and Infection	2000-02-01	7	NA	FALSE
2019	Phoo-ngurn P.	Modeling the spread of porcine reproductive and respiratory syndrome virus (PRRSV) in a swine population: transmission dynamics, immunity information, and optimal control strategies	Advances in Difference Equations	2019-12-01	3	Optimal control | PRRSV | Transmission dynamics	TRUE
2016	Pitzer V.	High turnover drives prolonged persistence of influenza in managed pig herds	Journal of the Royal Society Interface	2016-06-01	6	Influenza | Mathematical modelling | Surveillance | Swine | Transmission dynamics	TRUE
2014	Reynolds J.J.H.	Mathematical modeling of influenza a virus dynamics within swine farms and the effects of vaccination	PLoS ONE	2014-08-27	3	NA	TRUE
2007	Rovira A.	Evaluation of surveillance protocols for detecting porcine reproductive and respiratory syndrome virus infection in boar studs by simulation modeling	Journal of Veterinary Diagnostic Investigation	2007-01-01	3	Boars | Diagnostic | Monitoring | Porcine reproductive and respiratory syndrome | Sampling | Simulation model	TRUE
2020	Salines M.	Tackling hepatitis E virus spread and persistence on farrow-to-finish pig farms: Insights from a stochastic individual-based multi-pathogen model	Epidemics	2020-03-01	3	Farm-level risk factors | Hepatitis E virus | Multi-pathogen model	TRUE
2000	Stärk K.	Within-farm spread of classical swine fever virus – a blueprint for a stochastic simulation model	Veterinary Quarterly	2000-01-01	3	Computer simulation | Hog cholera | Transmission	TRUE
2020	Walz E.	Modeling the Transmission of Foot and Mouth Disease to Inform Transportation of Infected Carcasses to a Disposal Site During an Outbreak Event	Frontiers in Veterinary Science	2020-01-14	6	carcass | cattle | FMDv | foot and mouth disease | swine	TRUE
2017	White L.A.	Influenza A virus in swine breeding herds: Combination of vaccination and biosecurity practices can reduce likelihood of endemic piglet reservoir	Preventive Veterinary Medicine	2017-03-01	3	Disease modelling | Influenza | Piglet reservoir | Stochastic | Swine | Transmission dynamics	TRUE
2010	Doeschl-Wilson A.	Using mathematical models to gain insight into host-pathogen interaction in mammals: Porcine reproductive and respiratory syndrome	Host-Pathogen Interactions: Genetics, Immunology and Physiology	2010-12-01	2	Immune response | Mathematical models | Porcine reproductive and respiratory | Virus infection	FALSE
2016	Doeschl-Wilson A.	Combining laboratory and mathematical models to infer mechanisms underlying kinetic changes in macrophage susceptibility to an RNA virus	BMC Systems Biology	2016-10-22	6	Alveolar macrophages | CD163 | Host cell susceptibility | Host-pathogen interaction | Infection dynamics | Mathematical model | Pigs | PRRSV | Statistical inference	TRUE
2019	Go N.	Why, when and how should exposure be considered at the within-host scale? A modelling contribution to PRRSv infection	Mathematical Medicine and Biology	2019-01-01	4	Exposure | Mathematical model | PRRSv | Strain virulence | Within-host dynamics	FALSE
2014	Go N.	Integrative model of the immune response to a pulmonary macrophage infection: What determines the infection duration?	PLoS ONE	2014-09-18	4	NA	TRUE
2019	Go N.	How to prevent viremia rebound? Evidence from a PRRSv data-supported model of immune response	BMC Systems Biology	2019-01-29	5	ABC-like optimisation method | Immunological model | PRRSv | Rebounder viremia profile	TRUE
2009	Howey R.	Effect of the initial dose of foot-and-mouth disease virus on the early viral dynamics within pigs	Journal of the Royal Society Interface	2009-10-06	6	Differential equation model | Dose | Foot-and-mouth disease | Pig | Within-host model	TRUE
